# Supplementary material for: Snack Food Consumption across the Pune Transect in India: A Comparison of Dietary Behaviors Based on Consumer Characteristics and Locations
Source: Nutrients. 2021 Nov 30;13(12):4325. doi: 10.3390/nu13124325 (PMC8707810; doi:10.3390/nu13124325)
Supplement: Supplementary file 1 [file nutrients-13-04325-s001.zip]

Archive with 1 entries (1 files):
- nutrients-1455325-supplementary.pdf
